# Supplementary material for: Phosphodiesterases 4B and 4D Differentially Regulate cAMP Signaling in Calcium Handling Microdomains of Mouse Hearts
Source: Cells. 2024 Mar 8;13(6):476. doi: 10.3390/cells13060476 (PMC10969065; doi:10.3390/cells13060476)
Supplement: Supplementary file 1 [file cells-13-00476-s001.zip]

Archive with 1 entries (1 files):
- cells-2762295-supplementary.pdf
